# Supplementary material for: A systematic review on the relationship between socioeconomic conditions and emotional disorder symptoms during Covid-19: unearthing the potential role of economic concerns and financial strain
Source: BMC Psychol. 2024 Apr 26;12:237. doi: 10.1186/s40359-024-01715-8 (PMC11046828; doi:10.1186/s40359-024-01715-8)
Supplement: Supplementary file 2 — Supplementary Material 2. [file 40359_2024_1715_MOESM2_ESM.zip]

Archive with 2 entries (2 files):
- Table 4_Revised.docx
- Table 5.docx
